# Supplementary material for: Impacts of Nucleosome Positioning Elements and Pre-Assembled Chromatin States on Expression and Retention of Transgenes
Source: Genes (Basel). 2024 Sep 21;15(9):1232. doi: 10.3390/genes15091232 (PMC11431089; doi:10.3390/genes15091232)
Supplement: Supplementary file 1 [file genes-15-01232-s001.zip]

Archive with 1 entries (1 files):
- genes-3192765-supplementary.pdf
